# Supplementary material for: “End-to-End Chromosome Fusion” as the Main Driver of Descending Dysploidy in Vigna lasiocarpa (Mart. ex Benth.) Verdc. (Leguminosae Juss.)
Source: Plants (Basel). 2025 Jun 18;14(12):1872. doi: 10.3390/plants14121872 (PMC12197010; doi:10.3390/plants14121872)
Supplement: Supplementary file 1 [file plants-14-01872-s001.zip]

Archive with 1 entries (1 files):
- plants-3698624-supplementary.pdf
